# Supplementary material for: Crystal structure of cobalt hydroxide carbonate Co2CO3(OH)2: density functional theory and X-ray diffraction investigation
Source: Acta Crystallogr B Struct Sci Cryst Eng Mater. 2017 Sep 15;73(Pt 5):868–73. doi: 10.1107/S2052520617007983 (PMC5628398; doi:10.1107/S2052520617007983)
Supplement: Supplementary file 1 [file b-73-00868-sup1.cif]

data_global
#=======================================================================

_audit_creation_method                   'Bilbao Crystallographic Server'


# 1. PROCESSING SUMMARY (IUCr Office Use Only)

_journal_date_recd_electronic      2017-01-25
_journal_date_to_coeditor                ?
_journal_date_from_coeditor              ?
_journal_date_accepted     2017-05-30
_journal_date_printers_first             ?
_journal_date_printers_final             ?
_journal_date_proofs_out                 ?
_journal_date_proofs_in                  ?
_journal_coeditor_name                   ?
_journal_coeditor_code      WF5134SUP1
_journal_paper_doi                       ?
_journal_coeditor_notes
; ?
;
_journal_techeditor_code      B170798
_iucr_compatibility_tag          ACTA95
_journal_paper_category      FA
_journal_techeditor_notes
; ?
;
_journal_coden_ASTM                      ?
_journal_coden_Cambridge                 ?
_journal_name_full                'Acta Crystallographica, Section B'
_journal_year                            ?
_journal_volume                          ?
_journal_issue                           ?
_journal_page_first                      ?
_journal_page_last                       ?
_journal_suppl_publ_number               ?
_journal_suppl_publ_pages                ?

#=======================================================================

# 2. SUBMISSION DETAILS

_publ_contact_author_name                'Ricardo Grau-Crespo'
_publ_contact_author_address
; Departament of Chemistry, University of
Reading, Whitenights, Reading, RG6 6AD,
United Kingdom 
;
_publ_contact_author_email               r.grau-crespo@reading.ac.uk
_publ_contact_author_fax                 ?
_publ_contact_author_phone               ?

_publ_requested_journal                  'Acta Crystallographica Section B'
_publ_requested_category                 ?

_publ_contact_letter
; ?
;

#=======================================================================

# 3. TITLE AND AUTHOR LIST

_publ_section_title
;Crystal structure of cobalt hydroxide carbonate Co2CO3(OH)2:
density functional theory 
and X-ray diffraction investigation
;

loop_
 _publ_author_name
 _publ_author_address
 'Gonzalez-Lopez, Jorge'
; Departament of Geology, University of 
Oviedo, Calle Jesus Arias de Velasco s/n, 
33005, Oviedo, Spain
;
'Cockcroft, Jeremy K.'
; Department of Chemistry, University College of London,
20 Gordon St., London, WC1H 0AJ,
United Kingdom 
;
'Fernandez-Gonzalez, Angeles'
; Departament of Geology, University of 
Oviedo, Calle Jesus Arias de Velasco s/n, 
33005, Oviedo, Spain
;
'Jimenez, Amalia'
; Departament of Geology, University of 
Oviedo, Calle Jesus Arias de Velasco s/n, 
33005, Oviedo, Spain
;
'Grau-Crespo, Ricardo'
; Departament of Chemistry, University of
Reading, Whitenights, Reading, RG6 6AD,
United Kingdom
;
#====================================================================
data_I
_database_code_depnum_ccdc_archive 'CCDC 1553059'
#====================================================================

# 5. CHEMICAL DATA

_chemical_name_systematic
; ?
;
_chemical_name_common                    'Cobalt hydroxide carbonate'
_chemical_formula_moiety                 ?
_chemical_formula_structural             ?
_chemical_formula_analytical             ?
_chemical_formula_iupac                  Co2CO3(OH)2
_chemical_formula_sum                    'Co2 C O5 H2'
_chemical_formula_weight                 ?
_chemical_melting_point                  ?
_chemical_compound_source                ?
_chemical_absolute_configuration         ?

#=======================================================================

# 6. CRYSTAL DATA

_symmetry_cell_setting                   monoclinic
_symmetry_space_group_name_H-M           'P 1 1 21/n'
_symmetry_space_group_name_Hall          ?
_symmetry_Int_Tables_number              14

loop_
 _symmetry_equiv_pos_site_id
 _symmetry_equiv_pos_as_xyz
 1  x,y,z
 2 -x+1/2,-y+1/2,z+1/2
 3 -x,-y,-z
 4 x+1/2,y+1/2,-z+1/2

_cell_length_a                    3.1408
_cell_length_b                    12.2914
_cell_length_c                    9.3311
_cell_angle_alpha                 90.0000
_cell_angle_beta                  90.0000
_cell_angle_gamma                 82.299


loop_
 _twin_individual_id
 _twin_individual_mass_fraction_refined
 _twin_individual_twin_matrix_11
 _twin_individual_twin_matrix_12
 _twin_individual_twin_matrix_13
 _twin_individual_twin_matrix_21
 _twin_individual_twin_matrix_22
 _twin_individual_twin_matrix_23
 _twin_individual_twin_matrix_31
 _twin_individual_twin_matrix_32
 _twin_individual_twin_matrix_33
 ? ? ? ? ? ? ? ? ? ? ?


_cell_modulation_dimension               ?
loop_
 _cell_wave_vector_seq_id
 _cell_wave_vector_x
 _cell_wave_vector_y
 _cell_wave_vector_z
 ?  ? ? ?
_cell_formula_units_Z                    ?

_cell_measurement_reflns_used            ?
_cell_measurement_theta_min              ?
_cell_measurement_theta_max              ?
_cell_measurement_temperature            293
_cell_special_details
; ?
;

_exptl_crystal_density_diffrn            ?
_exptl_crystal_density_meas              ?
_exptl_crystal_density_method            ?
_exptl_crystal_F_000                     ?

_exptl_absorpt_coefficient_mu            ?
_exptl_crystal_description               ?
_exptl_crystal_size_max                  ?
_exptl_crystal_size_mid                  ?
_exptl_crystal_size_min                  ?
_exptl_crystal_size_rad                  ?
_exptl_crystal_colour                    ?
_exptl_absorpt_correction_type           ?
_exptl_absorpt_process_details           ?
_exptl_absorpt_correction_T_min          ?
_exptl_absorpt_correction_T_max          ?
loop_
 _exptl_crystal_face_index_h
 _exptl_crystal_face_index_k
 _exptl_crystal_face_index_l
 _exptl_crystal_face_perp_dist
 ? ? ? ?

#=======================================================================

# 7. EXPERIMENTAL DATA

_exptl_special_details                   ?

_diffrn_ambient_temperature              293
_diffrn_source                           ?
_diffrn_source_power                     ?
_diffrn_source_voltage                   50
_diffrn_source_current                   40
_diffrn_radiation_type                   'Mo K\a'
_diffrn_radiation_source                 'X-ray tube'
_diffrn_radiation_wavelength             0.70930
_diffrn_radiation_monochromator          'Germanium <111>'
_diffrn_measurement_device               '2-axis diffractometer'
_diffrn_measurement_device_type          'Stoe STADI-P'
_diffrn_detector                         'Dectris Mythen 1K'
_diffrn_detector_area_resol_mean         ?
_diffrn_measurement_method               ?
_diffrn_measurement_specimen_support     ?

_diffrn_reflns_number                    ?
_diffrn_reflns_theta_min                 1
_diffrn_reflns_theta_max                 49.93
_diffrn_reflns_theta_full                ?
_diffrn_measured_fraction_theta_max      ?
_diffrn_measured_fraction_theta_full     ?
_diffrn_reflns_av_R_equivalents          ?
_diffrn_reflns_av_unetI/netI             ?
_diffrn_reflns_limit_h_min               ?
_diffrn_reflns_limit_h_max               ?
_diffrn_reflns_limit_k_min               ?
_diffrn_reflns_limit_k_max               ?
_diffrn_reflns_limit_l_min               ?
_diffrn_reflns_limit_l_max               ?
_diffrn_reflns_limit_index_m_1_min       ?
_diffrn_reflns_limit_index_m_1_max       ?
_diffrn_reflns_reduction_process         ?

_diffrn_standards_number                 ?
_diffrn_standards_interval_count         ?
_diffrn_standards_interval_time          ?
_diffrn_standards_decay_%                ?
loop_
_diffrn_standard_refln_index_h  ?
_diffrn_standard_refln_index_k  ?
_diffrn_standard_refln_index_l  ?
 

_diffrn_radiation_probe                  X-ray

_pd_instr_location              'UCL Chemistry Room 313'
_pd_meas_scan_method            'step'
_pd_meas_2theta_range_min         1.0000
_pd_meas_2theta_range_max        49.9300
_pd_meas_2theta_range_inc         0.0150
_pd_proc_number_of_points       3263

loop_
_pd_meas_2theta_scan
_pd_meas_counts_total
   1.000       170
   1.015       192
   1.030       192
   1.045       177
   1.060       171
   1.075       181
   1.090       181
   1.105       179
   1.120       177
   1.135       214
   1.150       211
   1.165       218
   1.180       210
   1.195       205
   1.210       189
   1.225       200
   1.240       195
   1.255       190
   1.270       203
   1.285       274
   1.300       368
   1.315       471
   1.330       576
   1.345       686
   1.360       766
   1.375       867
   1.390       920
   1.405      1035
   1.420      1037
   1.435      1089
   1.450      1208
   1.465      1444
   1.480      2121
   1.495      3783
   1.510      6041
   1.525      8589
   1.540     11290
   1.555     13725
   1.570     15660
   1.585     17218
   1.600     17463
   1.615     17384
   1.630     17191
   1.645     16547
   1.660     16218
   1.675     15948
   1.690     15605
   1.705     15459
   1.720     15073
   1.735     14812
   1.750     14530
   1.765     14230
   1.780     13886
   1.795     13599
   1.810     13413
   1.825     13158
   1.840     12901
   1.855     12649
   1.870     12449
   1.885     12281
   1.900     12192
   1.915     11930
   1.930     11699
   1.945     11619
   1.960     11345
   1.975     11167
   1.990     11066
   2.005     10989
   2.020     10870
   2.035     10625
   2.050     10474
   2.065     10404
   2.080     10365
   2.095     10165
   2.110      9770
   2.125      9728
   2.140      9526
   2.155      9485
   2.170      9373
   2.185      9331
   2.200      9410
   2.215      9187
   2.230      9038
   2.245      8827
   2.260      8813
   2.275      8860
   2.290      8801
   2.305      8621
   2.320      8527
   2.335      8501
   2.350      8283
   2.365      8260
   2.380      8271
   2.395      8186
   2.410      7999
   2.425      8022
   2.440      7903
   2.455      7942
   2.470      7746
   2.485      7640
   2.500      7499
   2.515      7569
   2.530      7536
   2.545      7446
   2.560      7255
   2.575      7232
   2.590      7293
   2.605      7252
   2.620      7232
   2.635      7059
   2.650      7073
   2.665      6975
   2.680      7016
   2.695      7040
   2.710      7040
   2.725      6793
   2.740      6762
   2.755      6677
   2.770      6836
   2.785      6743
   2.800      6760
   2.815      6644
   2.830      6616
   2.845      6531
   2.860      6658
   2.875      6542
   2.890      6517
   2.905      6509
   2.920      6359
   2.935      6287
   2.950      6327
   2.965      6323
   2.980      6299
   2.995      6252
   3.010      6272
   3.025      6163
   3.040      6275
   3.055      6270
   3.070      6211
   3.085      6061
   3.100      6094
   3.115      6104
   3.130      6246
   3.145      6025
   3.160      6066
   3.175      6152
   3.190      6040
   3.205      5896
   3.220      5920
   3.235      6100
   3.250      6004
   3.265      5970
   3.280      5818
   3.295      5863
   3.310      5830
   3.325      5991
   3.340      5962
   3.355      5737
   3.370      5756
   3.385      5780
   3.400      5846
   3.415      5676
   3.430      5741
   3.445      5806
   3.460      5629
   3.475      5649
   3.490      5731
   3.505      5687
   3.520      5611
   3.535      5608
   3.550      5426
   3.565      5632
   3.580      5541
   3.595      5679
   3.610      5583
   3.625      5454
   3.640      5499
   3.655      5525
   3.670      5594
   3.685      5522
   3.700      5480
   3.715      5480
   3.730      5500
   3.745      5476
   3.760      5552
   3.775      5449
   3.790      5508
   3.805      5383
   3.820      5324
   3.835      5384
   3.850      5455
   3.865      5370
   3.880      5398
   3.895      5378
   3.910      5282
   3.925      5425
   3.940      5324
   3.955      5321
   3.970      5329
   3.985      5476
   4.000      5273
   4.015      5325
   4.030      5300
   4.045      5364
   4.060      5404
   4.075      5429
   4.090      5337
   4.105      5329
   4.120      5251
   4.135      5422
   4.150      5470
   4.165      5410
   4.180      5508
   4.195      5511
   4.210      5399
   4.225      5350
   4.240      5465
   4.255      5458
   4.270      5436
   4.285      5515
   4.300      5733
   4.315      5690
   4.330      5608
   4.345      5768
   4.360      5762
   4.375      5782
   4.390      5562
   4.405      5566
   4.420      5503
   4.435      5525
   4.450      5489
   4.465      5550
   4.480      5537
   4.495      5424
   4.510      5271
   4.525      5295
   4.540      5336
   4.555      5238
   4.570      5346
   4.585      5339
   4.600      5239
   4.615      5326
   4.630      5286
   4.645      5306
   4.660      5240
   4.675      5314
   4.690      5372
   4.705      5369
   4.720      5329
   4.735      5408
   4.750      5200
   4.765      5316
   4.780      5272
   4.795      5398
   4.810      5267
   4.825      5296
   4.840      5304
   4.855      5355
   4.870      5346
   4.885      5272
   4.900      5382
   4.915      5341
   4.930      5445
   4.945      5327
   4.960      5308
   4.975      5325
   4.990      5327
   5.005      5358
   5.020      5500
   5.035      5422
   5.050      5508
   5.065      5456
   5.080      5500
   5.095      5542
   5.110      5592
   5.125      5617
   5.140      5646
   5.155      5641
   5.170      5516
   5.185      5563
   5.200      5778
   5.215      5836
   5.230      5794
   5.245      5765
   5.260      5797
   5.275      5903
   5.290      6120
   5.305      6132
   5.320      6289
   5.335      6472
   5.350      6438
   5.365      6546
   5.380      6791
   5.395      6922
   5.410      7040
   5.425      7369
   5.440      7609
   5.455      7732
   5.470      7885
   5.485      7998
   5.500      8042
   5.515      7942
   5.530      7678
   5.545      7477
   5.560      6821
   5.575      6468
   5.590      6220
   5.605      6066
   5.620      5889
   5.635      5781
   5.650      5638
   5.665      5709
   5.680      5618
   5.695      5515
   5.710      5526
   5.725      5398
   5.740      5574
   5.755      5396
   5.770      5393
   5.785      5442
   5.800      5372
   5.815      5387
   5.830      5362
   5.845      5391
   5.860      5368
   5.875      5452
   5.890      5465
   5.905      5422
   5.920      5354
   5.935      5516
   5.950      5594
   5.965      5538
   5.980      5535
   5.995      5569
   6.010      5589
   6.025      5583
   6.040      5706
   6.055      5713
   6.070      5702
   6.085      5723
   6.100      5745
   6.115      5816
   6.130      5947
   6.145      5991
   6.160      5910
   6.175      6077
   6.190      6097
   6.205      6173
   6.220      6423
   6.235      6480
   6.250      6628
   6.265      6795
   6.280      6893
   6.295      7025
   6.310      7157
   6.325      7430
   6.340      7728
   6.355      7855
   6.370      8026
   6.385      8382
   6.400      8733
   6.415      9160
   6.430      9657
   6.445      9908
   6.460     10341
   6.475     10978
   6.490     11633
   6.505     12212
   6.520     13084
   6.535     13797
   6.550     14539
   6.565     15275
   6.580     15832
   6.595     16722
   6.610     17672
   6.625     17884
   6.640     18267
   6.655     18198
   6.670     18118
   6.685     17774
   6.700     16742
   6.715     15754
   6.730     14587
   6.745     13417
   6.760     12131
   6.775     10848
   6.790     10024
   6.805      9188
   6.820      8344
   6.835      7842
   6.850      7339
   6.865      6992
   6.880      6770
   6.895      6416
   6.910      6298
   6.925      6164
   6.940      6111
   6.955      5937
   6.970      5913
   6.985      5753
   7.000      5857
   7.015      5650
   7.030      5593
   7.045      5528
   7.060      5601
   7.075      5653
   7.090      5639
   7.105      5728
   7.120      5538
   7.135      5460
   7.150      5506
   7.165      5502
   7.180      5617
   7.195      5525
   7.210      5630
   7.225      5461
   7.240      5576
   7.255      5714
   7.270      5664
   7.285      5575
   7.300      5607
   7.315      5549
   7.330      5681
   7.345      5628
   7.360      5820
   7.375      5884
   7.390      5926
   7.405      5956
   7.420      5904
   7.435      5931
   7.450      6159
   7.465      6239
   7.480      6457
   7.495      6542
   7.510      6527
   7.525      6663
   7.540      6896
   7.555      7193
   7.570      7236
   7.585      7566
   7.600      7796
   7.615      8279
   7.630      8499
   7.645      9008
   7.660      9348
   7.675      9831
   7.690     10251
   7.705     11016
   7.720     11862
   7.735     12665
   7.750     13704
   7.765     14938
   7.780     16201
   7.795     17580
   7.810     19047
   7.825     20772
   7.840     22941
   7.855     25175
   7.870     27329
   7.885     30028
   7.900     32453
   7.915     34466
   7.930     36054
   7.945     37623
   7.960     37552
   7.975     36852
   7.990     35072
   8.005     32293
   8.020     28765
   8.035     25461
   8.050     22241
   8.065     19025
   8.080     16587
   8.095     14268
   8.110     12445
   8.125     11108
   8.140     10059
   8.155      9009
   8.170      8555
   8.185      7971
   8.200      7513
   8.215      7307
   8.230      7025
   8.245      6776
   8.260      6588
   8.275      6552
   8.290      6377
   8.305      6271
   8.320      6230
   8.335      6230
   8.350      6111
   8.365      6045
   8.380      6038
   8.395      6085
   8.410      6016
   8.425      5962
   8.440      6053
   8.455      6024
   8.470      6077
   8.485      6269
   8.500      6358
   8.515      6463
   8.530      6532
   8.545      6716
   8.560      6854
   8.575      7265
   8.590      7491
   8.605      7747
   8.620      8117
   8.635      8774
   8.650      9387
   8.665     10374
   8.680     11484
   8.695     12731
   8.710     14543
   8.725     15926
   8.740     15185
   8.755     12115
   8.770      8971
   8.785      7468
   8.800      6720
   8.815      6267
   8.830      6036
   8.845      5959
   8.860      5992
   8.875      5831
   8.890      5645
   8.905      5680
   8.920      5635
   8.935      5700
   8.950      5722
   8.965      5716
   8.980      5764
   8.995      5686
   9.010      5645
   9.025      5630
   9.040      5556
   9.055      5574
   9.070      5599
   9.085      5568
   9.100      5657
   9.115      5629
   9.130      5747
   9.145      5720
   9.160      5693
   9.175      5700
   9.190      5652
   9.205      5716
   9.220      5872
   9.235      5762
   9.250      5806
   9.265      5872
   9.280      5876
   9.295      5920
   9.310      5923
   9.325      5881
   9.340      5927
   9.355      5917
   9.370      5971
   9.385      5816
   9.400      5780
   9.415      5753
   9.430      5711
   9.445      5775
   9.460      5629
   9.475      5740
   9.490      5843
   9.505      5687
   9.520      5956
   9.535      5862
   9.550      5746
   9.565      5665
   9.580      5693
   9.595      5755
   9.610      5845
   9.625      5780
   9.640      5825
   9.655      5851
   9.670      5925
   9.685      5869
   9.700      5823
   9.715      5957
   9.730      5939
   9.745      5879
   9.760      5941
   9.775      5897
   9.790      5899
   9.805      5974
   9.820      5753
   9.835      5943
   9.850      5873
   9.865      5843
   9.880      5937
   9.895      5933
   9.910      5944
   9.925      5879
   9.940      6029
   9.955      5940
   9.970      6057
   9.985      6003
  10.000      5922
  10.015      6051
  10.030      6051
  10.045      6099
  10.060      5995
  10.075      6034
  10.090      6142
  10.105      6212
  10.120      6178
  10.135      6048
  10.150      6182
  10.165      6166
  10.180      6050
  10.195      6203
  10.210      6118
  10.225      6186
  10.240      6250
  10.255      6285
  10.270      6295
  10.285      6294
  10.300      6345
  10.315      6304
  10.330      6436
  10.345      6355
  10.360      6330
  10.375      6542
  10.390      6731
  10.405      6614
  10.420      6641
  10.435      6535
  10.450      6525
  10.465      6614
  10.480      6823
  10.495      6876
  10.510      7007
  10.525      6994
  10.540      7080
  10.555      7184
  10.570      7328
  10.585      7562
  10.600      7657
  10.615      7853
  10.630      8096
  10.645      8498
  10.660      8775
  10.675      9152
  10.690      9629
  10.705     10154
  10.720     10952
  10.735     11667
  10.750     12654
  10.765     13923
  10.780     15403
  10.795     16730
  10.810     18657
  10.825     20868
  10.840     23125
  10.855     25924
  10.870     29352
  10.885     32878
  10.900     36829
  10.915     41062
  10.930     45497
  10.945     49426
  10.960     52254
  10.975     53959
  10.990     53736
  11.005     51732
  11.020     46896
  11.035     41217
  11.050     35103
  11.065     29108
  11.080     24069
  11.095     20393
  11.110     17159
  11.125     15045
  11.140     13003
  11.155     11945
  11.170     10999
  11.185      9970
  11.200      9498
  11.215      9071
  11.230      8724
  11.245      8432
  11.260      8138
  11.275      7828
  11.290      7928
  11.305      7727
  11.320      7557
  11.335      7407
  11.350      7319
  11.365      7293
  11.380      7185
  11.395      7135
  11.410      7049
  11.425      6941
  11.440      6810
  11.455      6788
  11.470      6613
  11.485      6724
  11.500      6679
  11.515      6725
  11.530      6707
  11.545      6656
  11.560      6757
  11.575      6684
  11.590      6586
  11.605      6575
  11.620      6515
  11.635      6551
  11.650      6464
  11.665      6471
  11.680      6403
  11.695      6375
  11.710      6447
  11.725      6247
  11.740      6499
  11.755      6399
  11.770      6248
  11.785      6372
  11.800      6319
  11.815      6445
  11.830      6448
  11.845      6282
  11.860      6198
  11.875      6364
  11.890      6231
  11.905      6253
  11.920      6237
  11.935      6228
  11.950      6293
  11.965      6209
  11.980      6252
  11.995      6247
  12.010      6170
  12.025      6282
  12.040      6182
  12.055      6191
  12.070      6282
  12.085      6070
  12.100      6119
  12.115      6215
  12.130      6113
  12.145      6252
  12.160      6156
  12.175      6192
  12.190      6064
  12.205      6130
  12.220      6125
  12.235      6117
  12.250      6159
  12.265      6164
  12.280      6140
  12.295      6322
  12.310      6169
  12.325      6268
  12.340      6146
  12.355      6156
  12.370      6177
  12.385      6034
  12.400      6097
  12.415      6105
  12.430      6008
  12.445      5992
  12.460      6151
  12.475      6124
  12.490      6132
  12.505      6061
  12.520      6048
  12.535      6147
  12.550      6081
  12.565      6108
  12.580      6105
  12.595      5966
  12.610      5971
  12.625      6019
  12.640      5986
  12.655      6147
  12.670      5988
  12.685      6207
  12.700      6019
  12.715      6043
  12.730      6176
  12.745      6176
  12.760      6126
  12.775      6070
  12.790      6175
  12.805      6289
  12.820      6314
  12.835      6315
  12.850      6445
  12.865      6561
  12.880      6686
  12.895      6791
  12.910      7014
  12.925      7272
  12.940      7391
  12.955      7682
  12.970      7980
  12.985      8261
  13.000      8618
  13.015      8755
  13.030      9021
  13.045      9295
  13.060      8919
  13.075      8830
  13.090      8372
  13.105      8256
  13.120      8028
  13.135      7676
  13.150      7585
  13.165      7800
  13.180      7896
  13.195      8035
  13.210      8230
  13.225      8416
  13.240      8882
  13.255      9159
  13.270      9614
  13.285     10002
  13.300     10588
  13.315     11156
  13.330     11557
  13.345     12234
  13.360     12630
  13.375     12861
  13.390     13113
  13.405     13446
  13.420     13734
  13.435     14077
  13.450     14271
  13.465     14467
  13.480     15141
  13.495     15989
  13.510     16590
  13.525     16515
  13.540     16144
  13.555     14629
  13.570     12825
  13.585     11249
  13.600     10083
  13.615      9511
  13.630      9238
  13.645      9130
  13.660      9285
  13.675      9649
  13.690     10022
  13.705     10955
  13.720     11705
  13.735     12551
  13.750     13556
  13.765     14512
  13.780     15108
  13.795     15316
  13.810     15127
  13.825     14376
  13.840     13702
  13.855     13463
  13.870     12950
  13.885     12868
  13.900     13117
  13.915     13301
  13.930     13213
  13.945     13634
  13.960     13760
  13.975     14170
  13.990     14338
  14.005     14810
  14.020     15033
  14.035     15387
  14.050     15558
  14.065     15633
  14.080     15732
  14.095     15684
  14.110     15216
  14.125     14806
  14.140     14082
  14.155     13397
  14.170     12588
  14.185     11973
  14.200     11147
  14.215     10673
  14.230     10084
  14.245      9717
  14.260      9250
  14.275      8722
  14.290      8494
  14.305      8246
  14.320      8198
  14.335      8126
  14.350      7927
  14.365      8021
  14.380      7970
  14.395      7919
  14.410      8011
  14.425      7977
  14.440      8104
  14.455      8082
  14.470      8291
  14.485      8378
  14.500      8621
  14.515      8713
  14.530      8869
  14.545      9029
  14.560      9359
  14.575      9536
  14.590      9693
  14.605     10154
  14.620     10369
  14.635     10888
  14.650     11364
  14.665     11889
  14.680     12333
  14.695     12927
  14.710     13098
  14.725     12904
  14.740     12247
  14.755     11414
  14.770     10405
  14.785      9513
  14.800      8841
  14.815      8021
  14.830      7564
  14.845      7081
  14.860      7036
  14.875      6991
  14.890      6781
  14.905      6650
  14.920      6714
  14.935      6513
  14.950      6629
  14.965      6545
  14.980      6564
  14.995      6573
  15.010      6385
  15.025      6635
  15.040      6614
  15.055      6628
  15.070      6523
  15.085      6782
  15.100      6667
  15.115      6678
  15.130      6838
  15.145      6789
  15.160      6986
  15.175      7102
  15.190      7173
  15.205      7342
  15.220      7481
  15.235      7541
  15.250      7699
  15.265      7864
  15.280      8082
  15.295      8308
  15.310      8595
  15.325      8722
  15.340      9002
  15.355      9177
  15.370      9329
  15.385      9668
  15.400      9698
  15.415      9962
  15.430     10353
  15.445     10804
  15.460     11306
  15.475     11986
  15.490     13086
  15.505     14296
  15.520     15956
  15.535     17965
  15.550     20916
  15.565     24588
  15.580     29128
  15.595     34687
  15.610     42071
  15.625     50575
  15.640     60611
  15.655     72099
  15.670     82921
  15.685     93268
  15.700    102359
  15.715    108540
  15.730    108608
  15.745    103757
  15.760     92699
  15.775     79980
  15.790     67204
  15.805     56143
  15.820     47665
  15.835     41357
  15.850     37163
  15.865     33771
  15.880     32354
  15.895     31423
  15.910     30915
  15.925     31242
  15.940     31618
  15.955     31880
  15.970     32155
  15.985     32028
  16.000     31806
  16.015     30986
  16.030     29618
  16.045     27988
  16.060     25535
  16.075     23461
  16.090     21519
  16.105     19592
  16.120     17983
  16.135     16741
  16.150     15457
  16.165     14593
  16.180     13984
  16.195     13367
  16.210     13098
  16.225     12882
  16.240     13092
  16.255     13328
  16.270     13715
  16.285     13870
  16.300     14348
  16.315     14866
  16.330     15822
  16.345     16759
  16.360     17697
  16.375     18614
  16.390     19634
  16.405     20741
  16.420     21656
  16.435     22490
  16.450     22932
  16.465     23116
  16.480     23002
  16.495     22380
  16.510     21595
  16.525     20347
  16.540     18987
  16.555     17558
  16.570     16039
  16.585     14693
  16.600     13326
  16.615     11997
  16.630     11011
  16.645     10033
  16.660      9378
  16.675      8778
  16.690      8203
  16.705      7911
  16.720      7673
  16.735      7499
  16.750      7349
  16.765      7068
  16.780      6817
  16.795      6693
  16.810      6645
  16.825      6732
  16.840      6603
  16.855      6457
  16.870      6246
  16.885      6224
  16.900      6197
  16.915      6367
  16.930      6351
  16.945      6195
  16.960      6139
  16.975      6310
  16.990      6342
  17.005      6301
  17.020      6367
  17.035      6440
  17.050      6490
  17.065      6690
  17.080      6828
  17.095      6891
  17.110      7172
  17.125      7496
  17.140      7644
  17.155      8022
  17.170      8742
  17.185      9029
  17.200      9740
  17.215     10301
  17.230     10952
  17.245     11679
  17.260     12191
  17.275     12956
  17.290     13367
  17.305     13800
  17.320     13973
  17.335     13919
  17.350     14061
  17.365     13623
  17.380     13529
  17.395     13504
  17.410     13601
  17.425     13639
  17.440     14261
  17.455     15223
  17.470     16137
  17.485     17145
  17.500     17749
  17.515     17205
  17.530     15950
  17.545     13812
  17.560     12106
  17.575     10908
  17.590     10206
  17.605      9866
  17.620      9153
  17.635      9009
  17.650      8707
  17.665      8412
  17.680      8513
  17.695      8265
  17.710      8202
  17.725      8245
  17.740      8272
  17.755      8332
  17.770      8376
  17.785      8365
  17.800      8540
  17.815      8605
  17.830      8504
  17.845      8339
  17.860      7913
  17.875      7574
  17.890      7213
  17.905      7190
  17.920      6900
  17.935      6748
  17.950      6676
  17.965      6491
  17.980      6384
  17.995      6359
  18.010      6292
  18.025      6233
  18.040      6194
  18.055      6117
  18.070      6017
  18.085      6039
  18.100      5852
  18.115      5998
  18.130      5775
  18.145      5755
  18.160      5635
  18.175      5578
  18.190      5735
  18.205      5678
  18.220      5602
  18.235      5573
  18.250      5640
  18.265      5679
  18.280      5754
  18.295      5629
  18.310      5600
  18.325      5675
  18.340      5789
  18.355      5936
  18.370      6105
  18.385      6405
  18.400      6452
  18.415      6765
  18.430      7253
  18.445      7831
  18.460      8469
  18.475      9332
  18.490     10157
  18.505     11084
  18.520     12045
  18.535     13072
  18.550     13342
  18.565     13568
  18.580     13382
  18.595     12799
  18.610     12266
  18.625     11943
  18.640     11522
  18.655     11579
  18.670     11623
  18.685     12079
  18.700     12585
  18.715     13296
  18.730     13847
  18.745     14349
  18.760     14861
  18.775     15225
  18.790     15221
  18.805     15254
  18.820     15369
  18.835     15618
  18.850     16093
  18.865     16281
  18.880     16765
  18.895     17066
  18.910     17138
  18.925     16919
  18.940     16671
  18.955     16473
  18.970     15904
  18.985     15314
  19.000     14683
  19.015     14450
  19.030     14385
  19.045     14488
  19.060     14668
  19.075     14969
  19.090     15729
  19.105     16390
  19.120     16878
  19.135     17623
  19.150     18154
  19.165     18657
  19.180     18547
  19.195     18049
  19.210     17339
  19.225     16172
  19.240     15185
  19.255     13997
  19.270     13177
  19.285     12269
  19.300     11377
  19.315     10696
  19.330     10032
  19.345      9574
  19.360      9211
  19.375      8813
  19.390      8620
  19.405      8332
  19.420      8214
  19.435      8127
  19.450      7998
  19.465      7899
  19.480      7907
  19.495      7827
  19.510      7730
  19.525      7798
  19.540      7873
  19.555      7865
  19.570      7807
  19.585      7800
  19.600      7709
  19.615      7725
  19.630      7770
  19.645      7640
  19.660      7807
  19.675      7717
  19.690      7731
  19.705      7740
  19.720      7680
  19.735      7723
  19.750      8027
  19.765      7855
  19.780      8023
  19.795      7980
  19.810      7962
  19.825      8073
  19.840      7963
  19.855      8065
  19.870      8252
  19.885      8266
  19.900      8239
  19.915      8226
  19.930      8365
  19.945      8579
  19.960      8748
  19.975      8874
  19.990      9194
  20.005      9466
  20.020      9705
  20.035     10148
  20.050     10509
  20.065     10903
  20.080     11543
  20.095     12074
  20.110     12420
  20.125     12946
  20.140     13456
  20.155     13926
  20.170     14357
  20.185     14551
  20.200     14672
  20.215     14775
  20.230     14850
  20.245     14798
  20.260     14700
  20.275     14452
  20.290     14242
  20.305     13859
  20.320     13271
  20.335     13063
  20.350     12537
  20.365     12127
  20.380     11857
  20.395     11146
  20.410     10754
  20.425     10614
  20.440     10172
  20.455     10104
  20.470     10086
  20.485      9934
  20.500      9741
  20.515      9643
  20.530      9571
  20.545      9672
  20.560      9576
  20.575      9456
  20.590      9373
  20.605      9458
  20.620      9208
  20.635      8931
  20.650      8734
  20.665      8522
  20.680      8234
  20.695      7658
  20.710      7387
  20.725      7101
  20.740      6732
  20.755      6525
  20.770      6291
  20.785      6191
  20.800      5883
  20.815      5834
  20.830      5755
  20.845      5558
  20.860      5527
  20.875      5532
  20.890      5321
  20.905      5260
  20.920      5387
  20.935      5334
  20.950      5232
  20.965      5152
  20.980      5211
  20.995      5270
  21.010      5185
  21.025      5147
  21.040      5176
  21.055      5211
  21.070      5274
  21.085      5211
  21.100      5322
  21.115      5358
  21.130      5396
  21.145      5496
  21.160      5462
  21.175      5558
  21.190      5719
  21.205      5847
  21.220      6148
  21.235      6319
  21.250      6477
  21.265      6674
  21.280      6934
  21.295      7010
  21.310      7207
  21.325      7358
  21.340      7314
  21.355      7052
  21.370      6788
  21.385      6757
  21.400      6520
  21.415      6301
  21.430      6113
  21.445      5756
  21.460      5826
  21.475      5654
  21.490      5609
  21.505      5519
  21.520      5425
  21.535      5558
  21.550      5458
  21.565      5462
  21.580      5530
  21.595      5630
  21.610      5593
  21.625      5664
  21.640      5659
  21.655      5795
  21.670      5845
  21.685      6008
  21.700      6154
  21.715      6366
  21.730      6420
  21.745      6689
  21.760      6742
  21.775      7156
  21.790      7472
  21.805      7783
  21.820      8130
  21.835      8482
  21.850      8991
  21.865      9413
  21.880      9639
  21.895      9800
  21.910     10063
  21.925     10320
  21.940     10308
  21.955     10140
  21.970     10135
  21.985      9830
  22.000      9538
  22.015      9166
  22.030      8987
  22.045      8602
  22.060      8214
  22.075      7933
  22.090      7893
  22.105      7755
  22.120      7556
  22.135      7541
  22.150      7588
  22.165      7580
  22.180      7571
  22.195      7548
  22.210      7235
  22.225      7040
  22.240      6713
  22.255      6553
  22.270      6382
  22.285      6336
  22.300      6342
  22.315      6450
  22.330      6512
  22.345      6615
  22.360      6841
  22.375      7095
  22.390      7155
  22.405      7374
  22.420      7547
  22.435      7801
  22.450      7915
  22.465      7724
  22.480      7676
  22.495      7473
  22.510      7347
  22.525      7214
  22.540      6976
  22.555      6832
  22.570      6845
  22.585      6636
  22.600      6521
  22.615      6527
  22.630      6516
  22.645      6365
  22.660      6447
  22.675      6470
  22.690      6559
  22.705      6660
  22.720      6796
  22.735      6816
  22.750      6905
  22.765      7122
  22.780      7249
  22.795      7581
  22.810      7967
  22.825      8407
  22.840      8879
  22.855      9595
  22.870     10413
  22.885     11609
  22.900     12670
  22.915     13486
  22.930     14313
  22.945     14931
  22.960     14771
  22.975     14226
  22.990     13392
  23.005     12383
  23.020     11353
  23.035     10691
  23.050     10134
  23.065      9966
  23.080      9544
  23.095      9454
  23.110      9216
  23.125      9255
  23.140      9139
  23.155      9104
  23.170      9389
  23.185      9685
  23.200      9527
  23.215      9688
  23.230     10230
  23.245     10497
  23.260     11032
  23.275     11354
  23.290     11744
  23.305     12392
  23.320     12777
  23.335     13347
  23.350     14094
  23.365     14391
  23.380     14652
  23.395     14808
  23.410     14778
  23.425     14596
  23.440     14171
  23.455     13658
  23.470     13022
  23.485     12493
  23.500     11817
  23.515     11239
  23.530     10729
  23.545     10508
  23.560      9880
  23.575      9734
  23.590      9261
  23.605      9110
  23.620      9024
  23.635      8823
  23.650      8908
  23.665      8780
  23.680      8859
  23.695      8782
  23.710      8870
  23.725      8879
  23.740      9141
  23.755      9355
  23.770      9702
  23.785      9787
  23.800      9979
  23.815     10177
  23.830     10657
  23.845     11233
  23.860     11344
  23.875     11633
  23.890     11836
  23.905     12118
  23.920     12233
  23.935     12558
  23.950     12481
  23.965     12530
  23.980     12230
  23.995     12238
  24.010     12002
  24.025     11726
  24.040     11618
  24.055     11316
  24.070     11154
  24.085     10920
  24.100     10727
  24.115     10468
  24.130     10293
  24.145     10408
  24.160     10220
  24.175      9799
  24.190      9574
  24.205      9267
  24.220      8877
  24.235      8675
  24.250      8433
  24.265      8199
  24.280      7918
  24.295      7715
  24.310      7786
  24.325      7558
  24.340      7367
  24.355      7432
  24.370      7281
  24.385      7248
  24.400      7193
  24.415      7170
  24.430      7254
  24.445      7224
  24.460      7377
  24.475      7281
  24.490      7304
  24.505      7382
  24.520      7307
  24.535      7496
  24.550      7561
  24.565      7680
  24.580      7557
  24.595      7751
  24.610      8091
  24.625      8183
  24.640      8334
  24.655      8467
  24.670      8687
  24.685      8923
  24.700      9243
  24.715      9541
  24.730      9927
  24.745     10251
  24.760     10749
  24.775     11044
  24.790     11623
  24.805     12017
  24.820     12536
  24.835     12820
  24.850     13075
  24.865     13170
  24.880     13415
  24.895     13374
  24.910     13396
  24.925     13149
  24.940     12732
  24.955     12192
  24.970     11999
  24.985     11427
  25.000     10833
  25.015     10405
  25.030     10069
  25.045      9545
  25.060      9194
  25.075      8710
  25.090      8512
  25.105      8219
  25.120      7936
  25.135      8002
  25.150      7649
  25.165      7459
  25.180      7453
  25.195      7314
  25.210      7267
  25.225      7191
  25.240      7119
  25.255      7101
  25.270      7010
  25.285      7050
  25.300      6976
  25.315      6960
  25.330      6853
  25.345      6842
  25.360      6956
  25.375      7009
  25.390      7051
  25.405      6934
  25.420      7058
  25.435      7202
  25.450      7167
  25.465      7215
  25.480      7354
  25.495      7429
  25.510      7376
  25.525      7608
  25.540      7735
  25.555      7852
  25.570      7940
  25.585      8288
  25.600      8545
  25.615      8616
  25.630      8856
  25.645      8956
  25.660      8977
  25.675      8999
  25.690      9167
  25.705      9190
  25.720      9177
  25.735      9259
  25.750      9452
  25.765      9503
  25.780      9672
  25.795      9822
  25.810      9828
  25.825     10062
  25.840     10112
  25.855     10262
  25.870     10512
  25.885     10787
  25.900     10884
  25.915     11157
  25.930     11668
  25.945     12079
  25.960     12489
  25.975     13215
  25.990     13682
  26.005     14331
  26.020     14680
  26.035     15164
  26.050     15525
  26.065     15786
  26.080     15922
  26.095     15995
  26.110     15840
  26.125     15667
  26.140     15684
  26.155     15399
  26.170     15564
  26.185     15754
  26.200     16298
  26.215     16940
  26.230     18069
  26.245     19402
  26.260     21296
  26.275     23317
  26.290     25488
  26.305     27192
  26.320     28070
  26.335     28626
  26.350     27669
  26.365     26004
  26.380     23353
  26.395     20422
  26.410     18182
  26.425     15849
  26.440     14376
  26.455     13163
  26.470     12497
  26.485     11854
  26.500     11439
  26.515     11282
  26.530     11394
  26.545     11259
  26.560     11474
  26.575     12219
  26.590     12538
  26.605     13023
  26.620     14015
  26.635     14855
  26.650     15846
  26.665     16807
  26.680     17616
  26.695     17961
  26.710     17892
  26.725     17346
  26.740     16570
  26.755     15791
  26.770     14932
  26.785     14153
  26.800     13597
  26.815     13316
  26.830     13124
  26.845     12756
  26.860     12818
  26.875     12918
  26.890     13154
  26.905     13280
  26.920     13286
  26.935     13385
  26.950     13423
  26.965     13440
  26.980     13352
  26.995     13331
  27.010     13126
  27.025     12737
  27.040     12419
  27.055     12188
  27.070     11825
  27.085     11754
  27.100     11503
  27.115     11174
  27.130     11066
  27.145     11149
  27.160     11223
  27.175     11444
  27.190     12121
  27.205     12514
  27.220     12812
  27.235     13413
  27.250     13681
  27.265     13461
  27.280     13218
  27.295     12681
  27.310     12348
  27.325     11690
  27.340     11298
  27.355     10931
  27.370     10302
  27.385      9914
  27.400      9385
  27.415      8914
  27.430      8460
  27.445      8255
  27.460      7923
  27.475      7701
  27.490      7511
  27.505      7436
  27.520      7531
  27.535      7504
  27.550      7714
  27.565      7753
  27.580      7825
  27.595      8297
  27.610      8575
  27.625      8832
  27.640      9117
  27.655      9547
  27.670     10060
  27.685     10495
  27.700     10719
  27.715     10930
  27.730     10784
  27.745     10793
  27.760     10586
  27.775     10156
  27.790      9560
  27.805      9072
  27.820      8708
  27.835      8006
  27.850      7655
  27.865      7212
  27.880      6976
  27.895      6911
  27.910      6611
  27.925      6648
  27.940      6625
  27.955      6524
  27.970      6338
  27.985      6400
  28.000      6563
  28.015      6601
  28.030      6745
  28.045      6856
  28.060      6978
  28.075      7038
  28.090      7050
  28.105      7129
  28.120      7164
  28.135      7250
  28.150      7303
  28.165      7550
  28.180      7336
  28.195      7522
  28.210      7618
  28.225      7475
  28.240      7467
  28.255      7574
  28.270      7529
  28.285      7614
  28.300      7654
  28.315      7557
  28.330      7681
  28.345      7572
  28.360      7469
  28.375      7477
  28.390      7405
  28.405      7240
  28.420      7225
  28.435      7190
  28.450      6943
  28.465      6828
  28.480      7013
  28.495      6932
  28.510      6914
  28.525      6747
  28.540      6742
  28.555      6872
  28.570      6710
  28.585      6671
  28.600      6817
  28.615      6760
  28.630      6809
  28.645      6832
  28.660      6886
  28.675      6887
  28.690      7023
  28.705      7066
  28.720      7155
  28.735      7159
  28.750      7133
  28.765      7151
  28.780      7102
  28.795      7053
  28.810      7086
  28.825      7079
  28.840      7037
  28.855      6928
  28.870      6782
  28.885      6820
  28.900      6733
  28.915      6885
  28.930      6686
  28.945      6594
  28.960      6513
  28.975      6366
  28.990      6394
  29.005      6407
  29.020      6228
  29.035      6362
  29.050      6070
  29.065      6113
  29.080      6123
  29.095      6144
  29.110      6177
  29.125      6102
  29.140      6132
  29.155      6371
  29.170      6403
  29.185      6424
  29.200      6538
  29.215      6860
  29.230      7155
  29.245      7426
  29.260      7708
  29.275      8280
  29.290      8975
  29.305      9571
  29.320     10177
  29.335     10963
  29.350     11944
  29.365     12921
  29.380     13780
  29.395     14323
  29.410     14828
  29.425     15419
  29.440     15560
  29.455     15965
  29.470     15672
  29.485     15804
  29.500     15674
  29.515     15306
  29.530     14846
  29.545     14593
  29.560     14217
  29.575     13732
  29.590     13296
  29.605     13251
  29.620     13155
  29.635     13221
  29.650     13299
  29.665     13353
  29.680     13593
  29.695     13749
  29.710     13543
  29.725     13425
  29.740     12932
  29.755     12389
  29.770     11837
  29.785     11280
  29.800     10904
  29.815     10367
  29.830      9774
  29.845      9563
  29.860      9253
  29.875      9005
  29.890      8977
  29.905      8941
  29.920      8934
  29.935      8805
  29.950      8765
  29.965      8651
  29.980      8519
  29.995      8576
  30.010      8552
  30.025      8353
  30.040      8309
  30.055      8023
  30.070      8037
  30.085      8062
  30.100      7783
  30.115      7693
  30.130      7441
  30.145      7205
  30.160      6896
  30.175      6584
  30.190      6384
  30.205      6298
  30.220      5950
  30.235      5710
  30.250      5646
  30.265      5445
  30.280      5375
  30.295      5243
  30.310      5265
  30.325      5004
  30.340      5035
  30.355      5021
  30.370      4873
  30.385      4819
  30.400      4844
  30.415      4830
  30.430      4869
  30.445      4748
  30.460      4824
  30.475      4824
  30.490      4732
  30.505      4745
  30.520      4778
  30.535      4892
  30.550      4923
  30.565      5040
  30.580      4969
  30.595      5031
  30.610      5084
  30.625      5240
  30.640      5237
  30.655      5357
  30.670      5450
  30.685      5601
  30.700      5785
  30.715      5822
  30.730      5824
  30.745      5903
  30.760      6110
  30.775      6107
  30.790      6228
  30.805      6099
  30.820      6037
  30.835      5997
  30.850      5938
  30.865      5783
  30.880      5824
  30.895      5696
  30.910      5755
  30.925      5730
  30.940      5784
  30.955      5832
  30.970      6005
  30.985      6171
  31.000      6314
  31.015      6564
  31.030      6721
  31.045      7190
  31.060      7510
  31.075      7358
  31.090      7338
  31.105      7116
  31.120      6908
  31.135      6663
  31.150      6482
  31.165      6183
  31.180      6000
  31.195      5769
  31.210      5716
  31.225      5860
  31.240      5877
  31.255      6009
  31.270      5890
  31.285      6020
  31.300      6203
  31.315      6417
  31.330      6523
  31.345      6783
  31.360      6931
  31.375      7403
  31.390      7673
  31.405      8085
  31.420      8322
  31.435      8799
  31.450      9056
  31.465      9294
  31.480      9516
  31.495      9697
  31.510      9742
  31.525      9952
  31.540     10123
  31.555     10333
  31.570     10623
  31.585     10692
  31.600     10613
  31.615     10688
  31.630     10668
  31.645     10546
  31.660     10096
  31.675     10040
  31.690      9972
  31.705      9659
  31.720      9777
  31.735      9739
  31.750      9803
  31.765      9972
  31.780      9951
  31.795      9803
  31.810      9782
  31.825      9487
  31.840      9127
  31.855      8828
  31.870      8200
  31.885      7752
  31.900      7418
  31.915      7098
  31.930      6850
  31.945      6633
  31.960      6474
  31.975      6287
  31.990      6124
  32.005      5817
  32.020      5895
  32.035      5763
  32.050      5565
  32.065      5594
  32.080      5590
  32.095      5425
  32.110      5477
  32.125      5550
  32.140      5446
  32.155      5459
  32.170      5540
  32.185      5665
  32.200      5837
  32.215      5889
  32.230      6030
  32.245      6163
  32.260      6493
  32.275      6669
  32.290      6809
  32.305      7027
  32.320      7094
  32.335      7305
  32.350      7504
  32.365      7484
  32.380      7433
  32.395      7415
  32.410      7371
  32.425      7426
  32.440      7245
  32.455      7287
  32.470      7109
  32.485      7291
  32.500      7303
  32.515      7348
  32.530      7508
  32.545      7475
  32.560      7277
  32.575      7112
  32.590      6753
  32.605      6377
  32.620      6021
  32.635      5787
  32.650      5610
  32.665      5242
  32.680      5077
  32.695      5033
  32.710      4841
  32.725      4706
  32.740      4646
  32.755      4634
  32.770      4516
  32.785      4390
  32.800      4524
  32.815      4370
  32.830      4405
  32.845      4447
  32.860      4361
  32.875      4415
  32.890      4365
  32.905      4448
  32.920      4334
  32.935      4475
  32.950      4367
  32.965      4402
  32.980      4350
  32.995      4422
  33.010      4477
  33.025      4567
  33.040      4564
  33.055      4561
  33.070      4534
  33.085      4659
  33.100      4805
  33.115      4807
  33.130      4851
  33.145      4944
  33.160      4997
  33.175      5075
  33.190      5189
  33.205      5313
  33.220      5453
  33.235      5472
  33.250      5506
  33.265      5548
  33.280      5619
  33.295      5634
  33.310      5657
  33.325      5776
  33.340      5705
  33.355      5918
  33.370      5823
  33.385      5910
  33.400      6079
  33.415      6104
  33.430      6261
  33.445      6266
  33.460      6271
  33.475      6364
  33.490      6277
  33.505      6379
  33.520      6284
  33.535      6293
  33.550      6276
  33.565      6034
  33.580      6128
  33.595      5956
  33.610      5952
  33.625      5792
  33.640      5705
  33.655      5624
  33.670      5582
  33.685      5585
  33.700      5519
  33.715      5618
  33.730      5596
  33.745      5632
  33.760      5663
  33.775      5734
  33.790      5769
  33.805      5825
  33.820      5956
  33.835      5993
  33.850      5863
  33.865      5976
  33.880      5978
  33.895      6068
  33.910      6111
  33.925      5816
  33.940      5840
  33.955      5788
  33.970      5848
  33.985      5701
  34.000      5612
  34.015      5656
  34.030      5492
  34.045      5382
  34.060      5302
  34.075      5125
  34.090      4894
  34.105      4969
  34.120      4759
  34.135      4807
  34.150      4641
  34.165      4696
  34.180      4709
  34.195      4586
  34.210      4616
  34.225      4536
  34.240      4521
  34.255      4650
  34.270      4589
  34.285      4590
  34.300      4581
  34.315      4663
  34.330      4706
  34.345      4718
  34.360      4660
  34.375      4768
  34.390      4796
  34.405      4882
  34.420      4884
  34.435      5031
  34.450      4985
  34.465      5045
  34.480      5124
  34.495      5221
  34.510      5140
  34.525      5187
  34.540      5105
  34.555      5041
  34.570      5142
  34.585      4933
  34.600      4761
  34.615      4686
  34.630      4635
  34.645      4439
  34.660      4546
  34.675      4388
  34.690      4430
  34.705      4314
  34.720      4285
  34.735      4234
  34.750      4338
  34.765      4275
  34.780      4235
  34.795      4210
  34.810      4177
  34.825      4235
  34.840      4190
  34.855      4228
  34.870      4295
  34.885      4297
  34.900      4362
  34.915      4389
  34.930      4442
  34.945      4542
  34.960      4576
  34.975      4523
  34.990      4684
  35.005      4747
  35.020      4680
  35.035      4690
  35.050      4718
  35.065      4662
  35.080      4637
  35.095      4571
  35.110      4578
  35.125      4539
  35.140      4571
  35.155      4543
  35.170      4620
  35.185      4644
  35.200      4557
  35.215      4647
  35.230      4658
  35.245      4847
  35.260      4884
  35.275      5103
  35.290      5016
  35.305      5239
  35.320      5501
  35.335      5603
  35.350      6068
  35.365      6314
  35.380      6691
  35.395      6926
  35.410      7051
  35.425      7385
  35.440      7506
  35.455      7499
  35.470      7190
  35.485      6976
  35.500      6841
  35.515      6361
  35.530      6201
  35.545      6171
  35.560      6097
  35.575      5995
  35.590      6030
  35.605      5863
  35.620      5812
  35.635      5754
  35.650      5682
  35.665      5739
  35.680      5733
  35.695      5595
  35.710      5680
  35.725      5683
  35.740      5770
  35.755      5723
  35.770      5627
  35.785      5802
  35.800      5766
  35.815      5756
  35.830      5864
  35.845      5726
  35.860      5792
  35.875      5761
  35.890      5665
  35.905      5627
  35.920      5568
  35.935      5534
  35.950      5387
  35.965      5377
  35.980      5394
  35.995      5257
  36.010      5183
  36.025      5162
  36.040      5159
  36.055      5189
  36.070      5146
  36.085      5024
  36.100      5138
  36.115      5194
  36.130      5234
  36.145      4939
  36.160      4897
  36.175      4870
  36.190      4795
  36.205      4828
  36.220      4769
  36.235      4618
  36.250      4590
  36.265      4603
  36.280      4633
  36.295      4601
  36.310      4547
  36.325      4664
  36.340      4634
  36.355      4796
  36.370      4653
  36.385      4762
  36.400      4773
  36.415      4928
  36.430      4948
  36.445      4987
  36.460      5047
  36.475      5274
  36.490      5155
  36.505      5181
  36.520      5158
  36.535      5341
  36.550      5480
  36.565      5460
  36.580      5341
  36.595      5277
  36.610      5318
  36.625      5270
  36.640      5344
  36.655      5379
  36.670      5298
  36.685      5075
  36.700      5076
  36.715      4992
  36.730      5046
  36.745      5084
  36.760      5030
  36.775      5021
  36.790      4966
  36.805      5067
  36.820      5037
  36.835      5290
  36.850      5229
  36.865      5423
  36.880      5497
  36.895      5735
  36.910      5937
  36.925      6058
  36.940      6240
  36.955      6312
  36.970      6465
  36.985      6508
  37.000      6625
  37.015      6611
  37.030      6571
  37.045      6542
  37.060      6498
  37.075      6258
  37.090      6186
  37.105      6117
  37.120      5940
  37.135      5776
  37.150      5677
  37.165      5362
  37.180      5259
  37.195      5224
  37.210      5064
  37.225      4956
  37.240      4891
  37.255      4797
  37.270      4717
  37.285      4643
  37.300      4477
  37.315      4543
  37.330      4643
  37.345      4449
  37.360      4296
  37.375      4325
  37.390      4383
  37.405      4403
  37.420      4528
  37.435      4407
  37.450      4435
  37.465      4476
  37.480      4423
  37.495      4401
  37.510      4365
  37.525      4334
  37.540      4435
  37.555      4323
  37.570      4310
  37.585      4445
  37.600      4276
  37.615      4421
  37.630      4375
  37.645      4433
  37.660      4371
  37.675      4420
  37.690      4413
  37.705      4410
  37.720      4446
  37.735      4462
  37.750      4413
  37.765      4408
  37.780      4429
  37.795      4557
  37.810      4663
  37.825      4580
  37.840      4591
  37.855      4694
  37.870      4825
  37.885      4827
  37.900      4703
  37.915      4880
  37.930      4900
  37.945      4934
  37.960      5061
  37.975      5065
  37.990      5086
  38.005      5104
  38.020      5158
  38.035      5246
  38.050      5228
  38.065      5275
  38.080      5402
  38.095      5477
  38.110      5506
  38.125      5470
  38.140      5631
  38.155      5643
  38.170      5671
  38.185      5677
  38.200      5711
  38.215      5901
  38.230      5922
  38.245      6073
  38.260      6202
  38.275      6362
  38.290      6446
  38.305      6510
  38.320      6611
  38.335      6738
  38.350      6894
  38.365      6926
  38.380      7019
  38.395      7042
  38.410      7142
  38.425      7187
  38.440      7013
  38.455      7098
  38.470      7004
  38.485      6864
  38.500      6796
  38.515      6650
  38.530      6542
  38.545      6420
  38.560      6404
  38.575      6282
  38.590      6346
  38.605      6224
  38.620      6198
  38.635      6144
  38.650      6205
  38.665      6150
  38.680      6241
  38.695      6273
  38.710      6465
  38.725      6581
  38.740      6762
  38.755      6997
  38.770      7421
  38.785      7780
  38.800      8102
  38.815      8419
  38.830      8609
  38.845      8838
  38.860      9087
  38.875      9163
  38.890      9113
  38.905      9163
  38.920      8836
  38.935      8574
  38.950      8253
  38.965      7907
  38.980      7516
  38.995      7211
  39.010      6963
  39.025      6603
  39.040      6299
  39.055      6092
  39.070      5923
  39.085      5787
  39.100      5627
  39.115      5491
  39.130      5284
  39.145      5331
  39.160      5261
  39.175      5246
  39.190      5109
  39.205      5014
  39.220      4899
  39.235      4895
  39.250      4934
  39.265      4652
  39.280      4781
  39.295      4694
  39.310      4550
  39.325      4496
  39.340      4483
  39.355      4601
  39.370      4396
  39.385      4320
  39.400      4425
  39.415      4288
  39.430      4324
  39.445      4365
  39.460      4220
  39.475      4224
  39.490      4323
  39.505      4288
  39.520      4331
  39.535      4267
  39.550      4260
  39.565      4324
  39.580      4381
  39.595      4389
  39.610      4330
  39.625      4263
  39.640      4547
  39.655      4603
  39.670      4573
  39.685      4562
  39.700      4656
  39.715      4794
  39.730      4886
  39.745      4991
  39.760      5029
  39.775      5010
  39.790      5183
  39.805      5225
  39.820      5186
  39.835      5190
  39.850      5278
  39.865      5219
  39.880      5113
  39.895      5077
  39.910      5089
  39.925      5218
  39.940      5148
  39.955      5147
  39.970      5327
  39.985      5274
  40.000      5183
  40.015      5305
  40.030      5349
  40.045      5526
  40.060      5550
  40.075      5590
  40.090      5800
  40.105      5893
  40.120      6079
  40.135      6090
  40.150      6253
  40.165      6237
  40.180      6321
  40.195      6252
  40.210      6297
  40.225      6407
  40.240      6217
  40.255      6141
  40.270      6066
  40.285      5922
  40.300      5883
  40.315      5829
  40.330      5720
  40.345      5671
  40.360      5659
  40.375      5595
  40.390      5376
  40.405      5421
  40.420      5374
  40.435      5396
  40.450      5427
  40.465      5371
  40.480      5398
  40.495      5424
  40.510      5498
  40.525      5646
  40.540      5659
  40.555      5806
  40.570      5951
  40.585      6069
  40.600      6252
  40.615      6472
  40.630      6721
  40.645      6854
  40.660      7066
  40.675      7137
  40.690      7263
  40.705      7219
  40.720      7118
  40.735      7029
  40.750      6766
  40.765      6639
  40.780      6313
  40.795      6238
  40.810      6070
  40.825      5864
  40.840      5956
  40.855      5825
  40.870      5707
  40.885      5632
  40.900      5803
  40.915      5735
  40.930      5782
  40.945      5728
  40.960      5894
  40.975      5843
  40.990      5690
  41.005      5826
  41.020      5688
  41.035      5767
  41.050      5690
  41.065      5571
  41.080      5540
  41.095      5422
  41.110      5441
  41.125      5390
  41.140      5242
  41.155      5364
  41.170      5410
  41.185      5293
  41.200      5412
  41.215      5171
  41.230      5392
  41.245      5460
  41.260      5476
  41.275      5548
  41.290      5632
  41.305      5639
  41.320      5792
  41.335      5778
  41.350      5884
  41.365      5996
  41.380      6062
  41.395      6275
  41.410      6472
  41.425      6726
  41.440      6632
  41.455      6616
  41.470      6769
  41.485      6880
  41.500      6628
  41.515      6501
  41.530      6248
  41.545      6176
  41.560      6112
  41.575      5938
  41.590      5780
  41.605      5572
  41.620      5431
  41.635      5287
  41.650      5185
  41.665      5039
  41.680      4950
  41.695      4922
  41.710      4953
  41.725      4814
  41.740      4830
  41.755      4658
  41.770      4875
  41.785      4786
  41.800      4684
  41.815      4846
  41.830      4808
  41.845      4710
  41.860      4669
  41.875      4862
  41.890      4804
  41.905      4789
  41.920      4898
  41.935      4858
  41.950      4749
  41.965      4740
  41.980      4764
  41.995      4851
  42.010      4876
  42.025      4768
  42.040      4743
  42.055      4909
  42.070      4855
  42.085      4826
  42.100      4927
  42.115      5015
  42.130      4995
  42.145      4937
  42.160      5087
  42.175      5155
  42.190      5095
  42.205      5233
  42.220      5070
  42.235      5162
  42.250      5190
  42.265      5028
  42.280      5082
  42.295      5081
  42.310      4905
  42.325      5102
  42.340      5052
  42.355      4954
  42.370      5151
  42.385      5137
  42.400      5141
  42.415      5012
  42.430      5176
  42.445      5126
  42.460      5102
  42.475      5206
  42.490      5303
  42.505      5235
  42.520      5200
  42.535      5254
  42.550      5068
  42.565      5368
  42.580      5340
  42.595      5303
  42.610      5286
  42.625      5312
  42.640      5532
  42.655      5525
  42.670      5318
  42.685      5402
  42.700      5388
  42.715      5347
  42.730      5370
  42.745      5248
  42.760      5347
  42.775      5435
  42.790      5400
  42.805      5420
  42.820      5425
  42.835      5636
  42.850      5502
  42.865      5398
  42.880      5498
  42.895      5363
  42.910      5326
  42.925      5269
  42.940      5196
  42.955      5308
  42.970      5076
  42.985      5240
  43.000      5120
  43.015      5087
  43.030      5063
  43.045      5079
  43.060      5046
  43.075      5088
  43.090      4959
  43.105      4891
  43.120      4736
  43.135      4850
  43.150      4954
  43.165      4863
  43.180      4912
  43.195      4758
  43.210      4692
  43.225      4719
  43.240      4641
  43.255      4529
  43.270      4601
  43.285      4484
  43.300      4447
  43.315      4338
  43.330      4327
  43.345      4337
  43.360      4290
  43.375      4243
  43.390      4222
  43.405      4195
  43.420      4221
  43.435      4319
  43.450      4214
  43.465      4250
  43.480      4191
  43.495      4342
  43.510      4200
  43.525      4323
  43.540      4339
  43.555      4422
  43.570      4557
  43.585      4625
  43.600      4753
  43.615      4779
  43.630      4975
  43.645      4967
  43.660      5110
  43.675      5139
  43.690      5221
  43.705      5202
  43.720      5214
  43.735      5207
  43.750      5118
  43.765      5236
  43.780      5218
  43.795      4979
  43.810      4873
  43.825      4947
  43.840      4907
  43.855      5107
  43.870      4878
  43.885      4881
  43.900      4833
  43.915      4791
  43.930      4921
  43.945      4852
  43.960      4756
  43.975      4653
  43.990      4656
  44.005      4737
  44.020      4760
  44.035      4753
  44.050      4712
  44.065      4676
  44.080      4705
  44.095      4726
  44.110      4743
  44.125      4841
  44.140      4768
  44.155      4841
  44.170      4892
  44.185      4896
  44.200      4949
  44.215      5022
  44.230      5139
  44.245      5032
  44.260      5273
  44.275      5315
  44.290      5295
  44.305      5428
  44.320      5500
  44.335      5554
  44.350      5829
  44.365      5819
  44.380      5786
  44.395      5925
  44.410      6062
  44.425      6138
  44.440      6262
  44.455      6213
  44.470      6289
  44.485      6398
  44.500      6362
  44.515      6524
  44.530      6616
  44.545      6685
  44.560      6805
  44.575      6802
  44.590      6772
  44.605      6991
  44.620      6945
  44.635      7042
  44.650      7027
  44.665      7316
  44.680      7125
  44.695      6991
  44.710      6969
  44.725      6778
  44.740      6824
  44.755      6546
  44.770      6362
  44.785      6223
  44.800      6183
  44.815      6014
  44.830      6024
  44.845      5826
  44.860      5634
  44.875      5497
  44.890      5438
  44.905      5381
  44.920      5286
  44.935      5220
  44.950      5143
  44.965      4937
  44.980      4874
  44.995      4826
  45.010      4723
  45.025      4718
  45.040      4701
  45.055      4737
  45.070      4780
  45.085      4762
  45.100      4752
  45.115      4617
  45.130      4618
  45.145      4738
  45.160      4819
  45.175      4731
  45.190      4920
  45.205      4900
  45.220      4928
  45.235      4995
  45.250      4940
  45.265      4879
  45.280      4861
  45.295      4807
  45.310      4872
  45.325      4768
  45.340      4776
  45.355      4756
  45.370      4648
  45.385      4586
  45.400      4480
  45.415      4540
  45.430      4443
  45.445      4349
  45.460      4326
  45.475      4370
  45.490      4322
  45.505      4285
  45.520      4174
  45.535      4179
  45.550      4219
  45.565      4261
  45.580      4286
  45.595      4183
  45.610      4110
  45.625      4114
  45.640      4077
  45.655      4151
  45.670      4185
  45.685      4166
  45.700      4178
  45.715      4180
  45.730      4238
  45.745      4193
  45.760      4200
  45.775      4189
  45.790      4207
  45.805      4323
  45.820      4356
  45.835      4382
  45.850      4391
  45.865      4442
  45.880      4532
  45.895      4600
  45.910      4543
  45.925      4583
  45.940      4652
  45.955      4673
  45.970      4796
  45.985      4697
  46.000      4777
  46.015      4737
  46.030      4785
  46.045      4816
  46.060      4714
  46.075      4775
  46.090      4737
  46.105      4814
  46.120      4783
  46.135      4845
  46.150      4758
  46.165      4675
  46.180      4694
  46.195      4702
  46.210      4734
  46.225      4651
  46.240      4602
  46.255      4641
  46.270      4716
  46.285      4672
  46.300      4667
  46.315      4698
  46.330      4658
  46.345      4662
  46.360      4769
  46.375      4774
  46.390      4783
  46.405      4838
  46.420      4942
  46.435      4849
  46.450      4845
  46.465      4955
  46.480      5030
  46.495      4968
  46.510      5186
  46.525      5046
  46.540      5058
  46.555      5072
  46.570      5075
  46.585      5176
  46.600      5166
  46.615      5206
  46.630      5167
  46.645      5129
  46.660      5256
  46.675      5371
  46.690      5351
  46.705      5518
  46.720      5531
  46.735      5466
  46.750      5664
  46.765      5911
  46.780      5834
  46.795      5730
  46.810      5930
  46.825      5675
  46.840      5620
  46.855      5642
  46.870      5583
  46.885      5439
  46.900      5404
  46.915      5322
  46.930      5167
  46.945      5145
  46.960      4948
  46.975      4834
  46.990      4816
  47.005      4847
  47.020      4799
  47.035      4780
  47.050      4655
  47.065      4523
  47.080      4539
  47.095      4379
  47.110      4371
  47.125      4265
  47.140      4219
  47.155      4188
  47.170      4173
  47.185      4029
  47.200      3991
  47.215      3873
  47.230      3838
  47.245      3863
  47.260      3866
  47.275      3840
  47.290      3765
  47.305      3802
  47.320      3810
  47.335      3875
  47.350      3768
  47.365      3810
  47.380      3892
  47.395      3837
  47.410      3781
  47.425      3811
  47.440      3754
  47.455      3793
  47.470      3765
  47.485      3828
  47.500      3762
  47.515      3789
  47.530      3769
  47.545      3786
  47.560      3889
  47.575      3763
  47.590      3812
  47.605      3845
  47.620      3888
  47.635      3846
  47.650      3794
  47.665      3862
  47.680      3808
  47.695      3755
  47.710      3823
  47.725      3807
  47.740      3707
  47.755      3870
  47.770      3791
  47.785      3811
  47.800      3755
  47.815      3811
  47.830      3735
  47.845      3826
  47.860      3795
  47.875      3762
  47.890      3770
  47.905      3823
  47.920      3729
  47.935      3781
  47.950      3801
  47.965      3791
  47.980      3719
  47.995      3781
  48.010      3925
  48.025      3922
  48.040      3860
  48.055      3919
  48.070      3900
  48.085      3940
  48.100      3971
  48.115      4026
  48.130      3985
  48.145      4110
  48.160      4168
  48.175      4115
  48.190      4098
  48.205      4222
  48.220      4255
  48.235      4305
  48.250      4290
  48.265      4371
  48.280      4287
  48.295      4325
  48.310      4390
  48.325      4322
  48.340      4261
  48.355      4253
  48.370      4380
  48.385      4259
  48.400      4247
  48.415      4233
  48.430      4150
  48.445      4297
  48.460      4138
  48.475      4038
  48.490      4103
  48.505      4015
  48.520      3926
  48.535      3950
  48.550      3896
  48.565      3928
  48.580      3788
  48.595      3803
  48.610      3791
  48.625      3621
  48.640      3771
  48.655      3687
  48.670      3643
  48.685      3763
  48.700      3581
  48.715      3614
  48.730      3617
  48.745      3574
  48.760      3629
  48.775      3701
  48.790      3616
  48.805      3804
  48.820      3732
  48.835      3711
  48.850      3758
  48.865      3667
  48.880      3766
  48.895      3886
  48.910      3761
  48.925      3859
  48.940      3865
  48.955      3957
  48.970      3881
  48.985      3910
  49.000      4002
  49.015      4070
  49.030      4008
  49.045      3935
  49.060      3843
  49.075      3971
  49.090      3973
  49.105      3920
  49.120      3928
  49.135      3897
  49.150      3926
  49.165      3781
  49.180      3824
  49.195      3852
  49.210      3840
  49.225      3934
  49.240      3814
  49.255      3939
  49.270      3886
  49.285      3852
  49.300      3886
  49.315      3861
  49.330      3966
  49.345      3953
  49.360      3960
  49.375      3914
  49.390      3935
  49.405      3888
  49.420      4083
  49.435      4087
  49.450      3968
  49.465      4105
  49.480      4203
  49.495      4186
  49.510      4100
  49.525      4160
  49.540      4281
  49.555      4328
  49.570      4355
  49.585      4395
  49.600      4519
  49.615      4571
  49.630      4610
  49.645      4632
  49.660      4802
  49.675      4839
  49.690      4665
  49.705      4659
  49.720      4647
  49.735      4750
  49.750      4743
  49.765      4643
  49.780      4611
  49.795      4531
  49.810      4735
  49.825      4631
  49.840      4441
  49.855      4556
  49.870      4442
  49.885      4446
  49.900      4462
  49.915      4187
  49.930      4179


#=======================================================================

# 8. REFINEMENT DATA

_refine_special_details
; ?
;

_reflns_number_total                     ?
_reflns_number_gt                        ?
_reflns_threshold_expression             ?

_refine_ls_structure_factor_coef         ?
_refine_ls_R_factor_gt                   ?
_refine_ls_wR_factor_gt                  ?
_refine_ls_R_factor_all                  ?
_refine_ls_wR_factor_ref                 ?
_refine_ls_goodness_of_fit_ref           ?
_refine_ls_goodness_of_fit_gt            ?
_refine_ls_restrained_S_gt               ?
_refine_ls_restrained_S_all              ?
_refine_ls_number_reflns                 ?
_refine_ls_number_parameters             ?
_refine_ls_number_restraints             ?
_refine_ls_number_constraints            ?
_refine_ls_weighting_scheme              ?
_refine_ls_weighting_details             ?
_refine_ls_hydrogen_treatment            ?
_refine_ls_shift/su_max                  ?
_refine_ls_shift/su_mean                 ?
_refine_diff_density_max                 ?
_refine_diff_density_min                 ?
_refine_ls_extinction_method             ?
_refine_ls_extinction_coef               ?
_refine_ls_abs_structure_details         ?
_refine_ls_abs_structure_Flack           ?
_refine_ls_abs_structure_Rogers          ?

loop_
 _atom_type_symbol                       ?
 _atom_type_scat_dispersion_real         ?
 _atom_type_scat_dispersion_imag         ?
 _atom_type_scat_source                  ?
_computing_data_collection               ?
_computing_cell_refinement               ?
_computing_data_reduction                ?
_computing_structure_solution            ?
_computing_structure_refinement          ?
_computing_molecular_graphics            ?
_computing_publication_material          ?

loop_
 _restr_distance_atom_site_label_1 ?
 _restr_distance_site_symmetry_1 ?
 _restr_distance_atom_site_label_2 ?
 _restr_distance_site_symmetry_2 ?
 _restr_distance_target   ?
 _restr_distance_target_weight_param ?


loop_
 _restr_angle_atom_site_label_1  ?
 _restr_angle_site_symmetry_1  ?
 _restr_angle_atom_site_label_2  ?
 _restr_angle_site_symmetry_2  ?
 _restr_angle_atom_site_label_3  ?
 _restr_angle_site_symmetry_3  ?
 _restr_angle_target   ?
 _restr_angle_target_weight_param ?


loop_
 _restr_torsion_atom_site_label_1 ? 
 _restr_torsion_site_symmetry_1  ?
 _restr_torsion_atom_site_label_2 ?
 _restr_torsion_site_symmetry_2  ?
 _restr_torsion_atom_site_label_3 ?
 _restr_torsion_site_symmetry_3  ?
 _restr_torsion_atom_site_label_4 ?
 _restr_torsion_site_symmetry_4  ?
 _restr_torsion_angle_target  ?
 _restr_torsion_weight_param  ?


loop_
 _restr_equal_distance_atom_site_label_1 ?
 _restr_equal_distance_site_symmetry_1  ?
 _restr_equal_distance_atom_site_label_2 ?
 _restr_equal_distance_site_symmetry_2  ?
 _restr_equal_distance_class_class_id  ?
 _restr_equal_distance_class_target_weight_param ?

loop_
 _restr_equal_angle_atom_site_label_1  ?
 _restr_equal_angle_site_symmetry_1  ?
 _restr_equal_angle_atom_site_label_2  ?
 _restr_equal_angle_site_symmetry_2  ?
 _restr_equal_angle_atom_site_label_3  ?
 _restr_equal_angle_site_symmetry_3  ?
 _restr_equal_angle_class_class_id  ?
 _restr_equal_angle_class_target_weight_param ?


loop_
 _restr_equal_torsion_atom_site_label_1  ?
 _restr_equal_torsion_site_symmetry_1  ?
 _restr_equal_torsion_atom_site_label_2  ?
 _restr_equal_torsion_site_symmetry_2  ?
 _restr_equal_torsion_atom_site_label_3  ?
 _restr_equal_torsion_site_symmetry_3  ?
 _restr_equal_torsion_atom_site_label_4  ?
 _restr_equal_torsion_site_symmetry_4  ?
 _restr_equal_torsion_class_class_id  ?
 _restr_equal_torsion_class_target_weight_param ?


#=======================================================================

# 9. ATOMIC COORDINATES AND DISPLACEMENT PARAMETERS

loop_
_atom_site_label
_atom_site_type_symbol
_atom_site_fract_x
_atom_site_fract_y
_atom_site_fract_z
_atom_site_U_iso_or_equiv
_atom_site_adp_type 
_atom_site_occupancy
Co1  Co    0.77660 0.71075 0.49778 0.00000  Uiso  1.00
Co2 Co    0.18314 0.89784 0.26841 0.00000  Uiso  1.00
C3 C    0.38881 0.64742 0.22817 0.00000  Uiso  1.00
O4 O    0.30694 0.64639 0.36513 0.00000  Uiso  1.00
O5 O    0.28751 0.73926 0.15774 0.00000  Uiso  1.00
O6 O    0.57404 0.56386 0.16515 0.00000  Uiso  1.00
O7 O    0.70019 0.85789 0.40510 0.00000  Uiso  1.00
O8 O    0.67413 0.91997 0.12379 0.00000  Uiso  1.00
H9 H    0.31773 0.00498 0.90820 0.00000  Uiso  1.00
H10 H    0.27813 0.09536 0.51076 0.00000  Uiso  1.00

loop_
_geom_bond_atom_site_label_1
_geom_bond_atom_site_label_2
_geom_bond_distance
_geom_bond_site_symmetry_2
_ccdc_geom_bond_type
Co1    O8      1.996   2_545 S
Co1    O4      2.171   .     S
Co1    O4      2.166   1_655 S
Co1    O7      2.006   1_655 S
Co1    O5      2.186   2_645 S
Co2    O7      2.107   .     S
Co2    O8      2.104   .     S
Co2    O6      2.134   4_453 S
Co2    O5      2.210   .     S
Co2    O7      2.095   1_655 S
Co2    O8      2.113   1_655 S
C3     O4      1.315   .     S
C3     O5      1.320   .     S
C3     O6      1.271   .     D
O4     Co1     2.166   1_455 S
O5     Co1     2.186   2_644 S
O6     Co2     2.134   4_543 S
O7     H10     0.988   3_554 S
O7     Co2     2.095   1_455 S
O7     Co1     2.006   1_455 S
O8     H9      0.980   3_554 S
O8     Co1     1.996   2_544 S
O8     Co2     2.113   1_455 S
H9     O8      0.980   3_554 S
H10    O7      0.988   3_554 S


loop_
_atom_site_displace_special_func_atom_site_label ?
_atom_site_displace_special_func_sawtooth_ax  ?
_atom_site_displace_special_func_sawtooth_ay  ?
_atom_site_displace_special_func_sawtooth_az  ?
_atom_site_displace_special_func_sawtooth_c  ?
_atom_site_displace_special_func_sawtooth_w  ?
